# Supplementary material for: DNA Binding and Cleavage, Stopped-Flow Kinetic, Mechanistic, and Molecular Docking Studies of Cationic Ruthenium(II) Nitrosyl Complexes Containing “NS4” Core
Source: Molecules. 2023 Mar 28;28(7):3028. doi: 10.3390/molecules28073028 (PMC10095794; doi:10.3390/molecules28073028)
Supplement: Supplementary file 1 [file molecules-28-03028-s001.zip]

Archive with 1 entries (1 files):
- molecules-2197253-supplementary.pdf
